# Supplementary material for: Bariatric surgery improves postprandial VLDL kinetics and restores insulin-mediated regulation of hepatic VLDL production
Source: JCI Insight. 2023 Aug 22;8(16):e166905. doi: 10.1172/jci.insight.166905 (PMC10543721; doi:10.1172/jci.insight.166905)
Supplement: Supporting data values [file jciinsight-8-166905-s214.xlsx]

## Sheet: ReadMe
vldl1_tg_pool: Plasma VLDL1 TG concentration (mg/L)
vldl2_tg_pool: Plasma VLDL2 TG concentration (mg/L)
vldl1_apob_pool: Plasma VLDL1 apoB concentration (mg/L)
vldl2_apob_pool: Plasma VLDL2 apoB concentration (mg/L)
vldl1_glyc_enr: Plasma VLDL1 TG glycerol enrichment
vldl2_glyc_enr: Plasma VLDL2 TG glycerol enrichment
vldl1_leu_enr: Plasma VLDL1 apoB leucine enrichment
vldl2_leu_enr: Plasma VLDL2 apoB leucine enrichment
pl_gly_enr: Plasma glycerol enrichment
pl_leu_enr: Plasma leucine enrichment
PL_TG: Total plasma TG concentration (mg/L)
CM_TG: Plasma chylomicron TG concentration (mg/L)
insulin: Plasma insulin concentration (pool/L)
glucose: Plasma glucose concentration (mmol/L)
hmusig: Estimated alpha, beta and delta values used in f function in ode.m. These values were estimated from
plasma insulin data by fitting a Gaussian curve (See manuscript and its appendix for details).

## Sheet: vldl1_tg_pool
Pre-Surgery	Time (hr)	0	0.5	0.75	1	1.25	1.5	2	2.5	3	4	5	6	8	10
	mean (mg/L)	290.74	285.409	287.575	290.547	316.173	295.355	295.478	325.823	391.934	485.102	490.087	498.977	486.958	305.217
	SD	140.283	154.324	139.639	136.074	172.306	156.384	149.032	183.194	156.09	208.065	253.801	284.342	280.485	216.456
Post-Surgery	Time (hr)	0	0.5	0.75	1	1.25	1.5	2	2.5	3	4	5	6	8	10
	mean (mg/L)	211.629	215.208	211.323	214.476	203.846	220.613	216.333	221.453	272.547	293.408	326.544	261.184	167.463	123.864
	SD	151.164	152.172	135.274	127.952	133.405	153.76	140.557	133.021	189.548	230.175	260.226	221.456	150.807	125.291

## Sheet: vldl1_glyc_enr
Pre-Surgery	Time (hr)	0.5	0.75	1	1.25	1.5	2	2.5	3	4	5	6	8	10
	mean TTR	0.314091	0.530311	0.597962	0.506705	0.448602	0.297784	0.239487	0.14662	0.107422	0.0656421	0.0848068	0.0417059	0.0328962
	SD	0.323862	0.395162	0.411005	0.29975	0.281197	0.179813	0.139342	0.0886876	0.087661	0.0472952	0.0842002	0.0593911	0.0335206
Post-Surgery	Time (hr)	0.5	0.75	1	1.25	1.5	2	2.5	3	4	5	6	8	10
	mean TTR	0.408201	0.587515	0.776387	0.744959	0.699046	0.491735	0.317021	0.213537	0.120372	0.0781491	0.058474	0.0270723	0.0219642
	SD	0.362761	0.308576	0.557958	0.401548	0.53671	0.205921	0.135738	0.116741	0.0732268	0.03732	0.0264166	0.0165098	0.0146682

## Sheet: vldl2_tg_pool
Pre-Surgery	Time (hr)	0	0.5	0.75	1	1.25	1.5	2	2.5	3	4	5	6	8	10
	mean (mg/L)	210.175	208.164	238.001	195.73	195.128	198.711	211.989	211.192	239.701	233.852	259.413	277.134	265.86	272.805
	SD	115.14	112.906	129.229	100.959	110.693	108.982	113.332	102.887	122.924	106.707	97.39	135.082	115.118	147.714
Post-Surgery	Time (hr)	0	0.5	0.75	1	1.25	1.5	2	2.5	3	4	5	6	8	10
	mean (mg/L)	159.827	168.502	186.386	173.346	175.796	160.692	188.177	198.919	196.27	205.265	199.985	202.504	167.369	131.386
	SD	68.5765	78.6752	95.6736	87.4115	98.9483	66.9324	111.436	104.698	93.8341	83.8319	84.893	108.784	118.438	94.9239

## Sheet: vldl2_glyc_enr
Pre-Surgery	Time (hr)	0.5	0.75	1	1.25	1.5	2	2.5	3	4	5	6	8	10
	mean TTR	0.140844	0.302672	0.362367	0.360247	0.371729	0.303427	0.251023	0.192535	0.126414	0.0967793	0.0656613	0.0439662	0.0307614
	SD	0.105295	0.20661	0.222041	0.166416	0.191316	0.0826457	0.0919926	0.0848712	0.0590518	0.0409033	0.0307942	0.0244938	0.0168426
Post-Surgery	Time (hr)	0.5	0.75	1	1.25	1.5	2	2.5	3	4	5	6	8	10
	mean TTR	0.182657	0.415235	0.531518	0.603789	0.583588	0.530918	0.393662	0.320157	0.210157	0.152699	0.100817	0.0673046	0.0428937
	SD	0.0965166	0.177602	0.23194	0.238628	0.239216	0.229164	0.20426	0.185624	0.119333	0.0846117	0.0599939	0.0348044	0.0224248

## Sheet: vldl1_apob_pool
Pre-Surgery	Time (hr)	0	0.5	0.75	1	1.25	1.5	2	2.5	3	4	5	6	8	10
	mean (mg/L)	10.5846	10.3649	10.1427	10.5273	11.2973	10.8842	10.7239	10.9849	12.169	15.494	16.5486	17.3796	16.6304	11.5939
	SD	5.29417	5.70629	4.63579	4.78985	6.17933	6.33541	5.64326	6.7204	5.50035	6.61789	8.24561	9.9404	10.7868	9.46865
Post-Surgery	Time (hr)	0	0.5	0.75	1	1.25	1.5	2	2.5	3	4	5	6	8	10
	mean (mg/L)	9.71606	9.11439	9.80955	10.0241	9.3567	9.41043	9.10479	8.88357	10.3417	10.9563	12.1716	9.59532	6.70966	4.77778
	SD	8.01589	6.84446	7.81679	7.47026	6.89883	6.46665	6.45838	5.22024	6.69974	8.29339	10.2566	8.37459	7.05482	5.70802

## Sheet: vldl1_leu_enr
Pre-Surgery	Time (hr)	0.5	0.75	1	1.25	1.5	2	2.5	3	4	5	6	8	10
	mean TTR	1.435	5.94375	10.1158	12.5613	12.5317	11.8596	9.46167	7.35583	4.64458	3.1	2.13792	1.27333	0.922083
	SD	0.589726	3.16621	5.20387	4.65672	3.66442	3.00861	2.17258	1.77694	1.50561	1.12948	0.822425	0.472623	0.290756
Post-Surgery	Time (hr)	0.5	0.75	1	1.25	1.5	2	2.5	3	4	5	6	8	10
	mean TTR	0.517917	3.57333	6.80271	8.7525	10.1829	9.14417	7.64646	5.81458	4.02458	2.73917	1.915	1.09	0.768333
	SD	0.601245	2.09255	3.0902	3.2744	3.35162	2.73292	2.09298	1.55213	1.27268	1.02506	0.784757	0.443395	0.248567

## Sheet: vldl2_apob_pool
Pre-Surgery	Time (hr)	0	0.5	0.75	1	1.25	1.5	2	2.5	3	4	5	6	8	10
	mean (mg/L)	27.5331	26.0634	30.2056	26.2156	25.0443	25.9076	27.518	25.9959	27.4314	27.093	27.7594	30.6585	35.2162	40.5178
	SD	15.619	13.6832	16.6977	14.5347	14.287	16.9337	16.0006	14.7739	15.5755	14.3759	12.2997	14.988	16.7885	20.2229
Post-Surgery	Time (hr)	0	0.5	0.75	1	1.25	1.5	2	2.5	3	4	5	6	8	10
	mean (mg/L)	24.8858	26.8783	29.5374	28.6851	29.038	26.3376	30.7002	30.9466	29.9754	31.77	30.7096	30.4814	32.1704	25.8149
	SD	13.378	13.4167	14.8679	14.0584	15.9871	11.3557	15.4967	15.6396	12.6524	12.7424	13.6521	16.77	18.5999	19.0919

## Sheet: vldl2_leu_enr
Pre-Surgery	Time (hr)	0.5	0.75	1	1.25	1.5	2	2.5	3	4	5	6	8	10
	mean TTR	0.446222	2.04109	3.66324	5.48176	6.59795	8.11558	9.02693	8.87206	7.13634	5.3137	3.94191	2.19497	1.58196
	SD	0.767808	1.3021	1.97357	2.78808	3.6181	4.05475	3.17833	2.37738	1.41136	1.23878	1.24255	1.02206	0.592901
Post-Surgery	Time (hr)	0.5	0.75	1	1.25	1.5	2	2.5	3	4	5	6	8	10
	mean TTR	0.251153	1.54739	2.83317	4.30443	5.46125	6.30487	6.84406	6.71943	5.66296	4.59394	3.52954	2.34011	1.56199
	SD	0.260772	0.927355	1.56345	2.00987	2.30699	2.6958	2.82379	2.29467	1.6157	0.977467	0.712469	0.680171	0.589278

## Sheet: pl_leu_enr
Pre-Surgery	Time (hr)	0.0333333	0.0666667	0.1	0.133333	0.166667	0.2	0.25	0.333333	0.5	0.75	1	2	3	4	6	8	10
	mean TTR	72.5388	66.4998	60.815	56.2508	52.8241	49.2099	44.8792	39.4183	31.6058	24.6821	19.9763	9.67583	3.47708	2.05875	1.01708	0.75125	0.638333
	SD	9.35652	7.30174	6.45405	5.87337	5.6773	5.36247	4.80814	4.15928	3.8609	3.21387	2.71153	2.17954	1.12143	0.696247	0.216383	0.151207	0.137546
Post-Surgery	Time (hr)	0.0333333	0.0666667	0.1	0.133333	0.166667	0.2	0.25	0.333333	0.5	0.75	1	2	3	4	6	8	10
	mean TTR	64.5717	61.6362	55.8315	51.6658	47.3096	44.6667	40.8151	36.1981	29.745	22.9163	18.8185	8.99125	2.54688	1.645	0.974167	0.692917	0.5875
	SD	14.8217	6.22266	4.13455	3.94486	3.73801	3.74918	3.43382	3.49213	3.64308	3.06185	2.28489	1.6028	0.695413	0.475614	0.268197	0.13353	0.123071

[truncated: 6 more sheets: pl_gly_enr, pl_TG, insulin, glucose, CM_TG, hmusig]
